# Supplementary material for: The Impact of Vehicle Occlusivity on Skin Delivery and Activity of a Janus Kinase Inhibitor: Comparison of Oil-Based Formulations
Source: Pharmaceutics. 2025 Dec 20;18(1):8. doi: 10.3390/pharmaceutics18010008 (PMC12844953; doi:10.3390/pharmaceutics18010008)
Supplement: Supplementary file 1 [file pharmaceutics-18-00008-s001.zip]

Archive with 1 entries (1 files):
- pharmaceutics-3942983-supplementary.pdf
